# Supplementary material for: Improved Methods for the Rapid Formation and Prevention of Advanced Glycation End Products (AGEs) In Vitro by Coupling to the Hypoxanthine/Xanthine Oxidase Assay System
Source: Biomedicines. 2018 Aug 15;6(3):88. doi: 10.3390/biomedicines6030088 (PMC6164639; doi:10.3390/biomedicines6030088)
Supplement: Supplementary file 1 [file biomedicines-06-00088-s001.zip]

Archive with 1 entries (1 files):
- biomedicines-339368-SI.pdf
